# Supplementary material for: Phytomonas: Trypanosomatids Adapted to Plant Environments
Source: PLoS Pathog. 2015 Jan 21;11(1):e1004484. doi: 10.1371/journal.ppat.1004484 (PMC4301809; doi:10.1371/journal.ppat.1004484)
Supplement: S1 Table — (XLSX) [file ppat.1004484.s001.xlsx]

## Sheet: Sheet1
Host Family	Host Plant	Tissue	Vector species	Place	Original name	Reference				Current Name	Original Genus	Host Species (first report)
Apocynaceae	Allamanda cathartica	Latex		Americas	Phytomonas sp.	Kastelein, P., Karyosemito, C. and Segeren, P. (1984). The role of weeds in the incidence of hartrot or fatal wilt of palms: 111. Enumeration of weeds as hosts of the protozoa Phytomonas (Trypanosomatidae) and attempts of culturing the flagellate. Surinaamse Landbouw 32, 2542.				Phytomonas davidi (Lafont, 1909) Donovan 1909	Leptomonas	Euphorbia pilulifera
Zingiberaceae	Alpinia purpurata	Phloem		Americas		P. Hunt in Muller, E., Gargani, D., Schaeffer, V., Stevens, J., Fernandez-Becerra, C., Sanchez-Moreno, M. and Dollet, M. (1994). Variability in the phloem restricted plant trypanosomes (Phytomonas spp.) associated with wilts of cultivated crops. Isoenzyme comparison with the lower trypanosomatids. European Journal of Plant Pathology 100, 425434.				Phytomonas elmassiani (Mignone, 1916; Holmes, 1924) Ruiz, 1958	Leptomonas	Araujia angustifolia
Zingiberaceae	Alpinia purpurata	Phloem		Americas	Alp2	Dollet M., Sturm N. and Campbell D. (2001). The spliced leader RNA gene array in phloem-restructed plant trypanosomatids (Phytomonas) partitions into two major groupings: epidemiological implications. Parasitology 122, 287-297.				Phytomonas bordasi (França, 1921) Wenyon, 1926	Leptomonas	Morrenia odorata
Zingiberaceae	Alpinia purpurata	Phloem		Americas	Alp1	Dollet M., Sturm N. and Campbell D. (2001). The spliced leader RNA gene array in phloem-restructed plant trypanosomatids (Phytomonas) partitions into two major groupings: epidemiological implications. Parasitology 122, 287-297.				Herpetomonas funtumiae Franchini, 1922	Herpetomonas	Funtumia elastica
Amaranthaceae	Amaranthus sp.	Phloem		Europe		Sanchez-Moreno in Muller, E., Gargani, D., Schaeffer, V., Stevens, J., Fernandez-Becerra, C., Sanchez-Moreno, M. and Dollet, M. (1994). Variability in the phloem restricted plant trypanosomes (Phytomonas spp.) associated with wilts of cultivated crops. Isoenzyme comparison with the lower trypanosomatids. European Journal of Plant Pathology 100, 425-434.				Trypanosoma euphorbiaeFranchini, 1922	Trypanosoma	Euphorbia coerulescens
Anacardiaceae	Anacardium occidentale	Fruit		Americas		Conchon, I., Campaner, M., Sbravate, C. and Camargo, E.P. (1989). Trypanosomatids, other than Phytomonas spp., isolated and cultured from fruit. Journal of Protozoology 36, 412-414.				Herpetomonas euphorbiae Nieschulz, 1924	Herpetomonas	Euphorbia cereiformis
Annonaceae	Annona cherimola	Fruit		Europe		Sanchez-Moreno, M., Fernandez-Becerra, C., Mascaro, C., Rosales, M.J., Dollet, M. and Osuna, A. (1995). Isolation, in vitro culture, ultrastructure study, and characterization by lectin-agglutination tests of Phytomonas isolated from tomatoes (Lycopersicon esculentum) and cherimoyas (Anona cherirnolia) in southeastern Spain. Parasitology Research 81, 575-58 1.				Phytomonas picuum (Fantham, 1925) Camargo et al., 1990	Herpetomonas	Ficus edulis
Asclepiadaceae	Araujia angustifolia	Latex		Americas	Leptomonas elmassiani	Migone, L.E. (1916). Un nouveau flagellé des plants: Leptomonas elmassiani. Bulletin de la Société de Pathologie Exotique 9, 356-359.				Crithidia oncopelti (Noguchi and Tilden, 1926) Gill and Vogel, 1963	Herpetomonas	Asclepias syriaca
Asclepiadaceae	Asclepias amplexicaulis	Latex		Americas		McGhee, R. B., and McGhee. (1971). The Relation of Migration of Oncopeltus fasciatus to Distribution of Phytomonas elmassiani in the Eastern United States. The Journal of Protozoology, 18(2), 344–352.				Phytomonas francai Aragão, 1927	Phytomonas	Manihot palmata
Apocynaceae	Sarcostemma clausum	Latex		Americas		McGhee, R. B., and McGhee. (1971). The Relation of Migration of Oncopeltus fasciatus to Distribution of Phytomonas elmassiani in the Eastern United States. The Journal of Protozoology, 18(2), 344–352.				Phytomonas bancrofti (Holmes, 1931) McGhee and McGhee, 1979	Herpetomonas	Ficus scabra
Apocynaceae	Asclepias curassavica	Latex		Americas		Holmes, F.O. (1925). Geographical distribution of the milkweed flagellate Herpetomonas elmassiani (Migone). Phytopathology 15, 297-299.				Phytomonas ganorae (Franchini, 1931) Camargo et al., 1990	Herpetomonas	Ficus hochstetteri
Apocynaceae	Asclepias curassavica	Latex		Americas	Phytomonas elmassiani	Ruiz, A. (1958). Contribuiciòn al estudio del género Phytomonas Donovan e Costa Rica. 11. Phytomonas elmassiani (Migone, 1916) Wenyon, 1926. Revista de Biologia Tropical 6, 263-272.				Phytomonas leptovasorum Stahel, 1931	Phytomonas	Coffea liberica
Apocynaceae	Asclepias exaltata	Latex		Americas		McGhee, R. B., and McGhee. (1971). The Relation of Migration of Oncopeltus fasciatus to Distribution of Phytomonas elmassiani in the Eastern United States. The Journal of Protozoology, 18(2), 344–352.				Phytomonas tirucalli Reichenow, 1940	Phytomonas	Euphorbia tirucalli
Apocynaceae	Gomphocarpus fruticosus	Latex		Americas		Ayala, S.C., Quintero, O.B. and Barreto, P. (1975). Tripanosomkidos de plantas laticiferas y sus insetos transmisores en Colombia y Costa Rica. Revista de Biologia Tropical 23, 5-1 5.				Phytomonas totruosa Ruiz, 1958	Phytomonas	Ficus costaricana
Apocynaceae	Asclepias glaucescens	Latex		Americas		Hewitt, R. (1940). Phytomonad Flagellates from Mexican Milkweeds. Journal of Parasitology, 26(2), 35–36.				Phytomonas serpens (Gibbs, 1957) Podlipaev, 1986	Leptomonas	Lycopersicon esculentum
Apocynaceae	Asclepias humistrata	Latex		Americas		McGhee, R. B., and McGhee. (1971). The Relation of Migration of Oncopeltus fasciatus to Distribution of Phytomonas elmassiani in the Eastern United States. The Journal of Protozoology, 18(2), 344–352.				Herpetomonas davidi (McGhee and Postell, 1976) Teixeria et al., 1997	Phytomonas	Euphorbia heterophylla
Apocynaceae	Asclepias incarnata	Latex		Americas		McGhee, R. B., and McGhee. (1971). The Relation of Migration of Oncopeltus fasciatus to Distribution of Phytomonas elmassiani in the Eastern United States. The Journal of Protozoology, 18(2), 344–352.				Phytomonas staheli McGhee and McGhee, 1979	Phytomonas	Cocos nucifera
Apocynaceae	Asclepias michauxii	Latex		Americas		McGhee, R. B., and McGhee. (1971). The Relation of Migration of Oncopeltus fasciatus to Distribution of Phytomonas elmassiani in the Eastern United States. The Journal of Protozoology, 18(2), 344–352.				Phytomonas mcgheei (Jankevicius et al., 1993) Teixeira et al., 1997	Herpetomonas	Zea mays
Apocynaceae	Asclepias nivea	Latex		Americas	Herpetomonas oncopleti	Noguchi, H. and Tilden, E.B. (1926). Comparative studies of herpetomonads and leishmanias. Journal of Experimental Medicine 44, 307-325.
Apocynaceae	Asclepias obovata	Latex		Americas		McGhee, R. B., and McGhee. (1971). The Relation of Migration of Oncopeltus fasciatus to Distribution of Phytomonas elmassiani in the Eastern United States. The Journal of Protozoology, 18(2), 344–352.
Apocynaceae	Asclepias syriaca	Latex		Americas	Herpetomonas elemassiani	Holmes, F.O. (1924). Herpetomonad flagellates in the latex of milkweed in Maryland. Phytopathology 14, 146-1 5 1.
Apocynaceae	Asclepias syriaca	Latex		Americas	Herpetomonas oncopleti	Noguchi, H. and Tilden, E.B. (1926). Comparative studies of herpetomonads and leishmanias. Journal of Experimental Medicine 44, 307-325.
Apocynaceae	Asclepias tuberosa	Latex		Americas		McGhee, R. B., and McGhee. (1971). The Relation of Migration of Oncopeltus fasciatus to Distribution of Phytomonas elmassiani in the Eastern United States. The Journal of Protozoology, 18(2), 344–352.
Apocynaceae	Asclepias viridiflora	Latex		Americas		McGhee, R. B., and McGhee. (1971). The Relation of Migration of Oncopeltus fasciatus to Distribution of Phytomonas elmassiani in the Eastern United States. The Journal of Protozoology, 18(2), 344–352.
Palmae	Attalea funifera	Phloem		Americas		Bezerra, J.L., Oliveira, D.P. and Carvalho, A.R. (1983). Phytomonas staheli em piaçaveira (Attalea funifera Mart.) na Bahia, Brasil. Bahia, Brasil: CEPLACI CEPEC, Informe Técnico 226.
Oxalidaceae	Averrhoa carambola	Fruit		Americas		Conchon, I., Campaner, M., Sbravate, C. and Camargo, E.P. (1989). Trypanosomatids, other than Phytomonas spp., isolated and cultured from fruit. Journal of Protozoology 36, 412-414.
Palmae	Bentinckia nicobarica	Phloem		Americas		Kastelein, P. (1987). Investigations on ‘Hartrot’ of coconut and oilpalms in Suriname. PhD dissertation, Rijksuniversiteit te Utrecht, Holland.
Bixaceae	Bixa orellana	Fruit		Americas	Phytomonas	Almeida, M. L., Cavazzana, M., Santos, M.A., Jankevicius, S.I. and Jankevicius, J.V. (1990). Isolation, axenic cultivation and ultrastructural characterization of Phytomonas sp. in urucum (Bixa orellana). Membrias do Instituto Oswaldo Cruz 85, 135;
Asclepiadaceae	Blepharodon nitidus	Latex		Americas	Phytomonas sp.	Kastelein, P., Karyosemito, C. and Segeren, P. (1984). The role of weeds in the incidence of hartrot or fatal wilt of palms: 111. Enumeration of weeds as hosts of the protozoa Phytomonas (Trypanosomatidae) and attempts of culturing the flagellate. Surinaamse Landbouw 32, 2542.
Apocynaceae	Bonafousia tetrastachya	Latex		Americas		Kastelein, P., Karyosemito, C. and Segeren, P. (1984). The role of weeds in the incidence of hartrot or fatal wilt of palms: 111. Enumeration of weeds as hosts of the protozoa Phytomonas (Trypanosomatidae) and attempts of culturing the flagellate. Surinaamse Landbouw 32, 2542.
Leguminosae	Cajanus flavus	Fruit		Americas		Cavazzana, M., Almeida, M.L., Garcia, J.F., Catarino, L.M., Ono, C.J., Jankevicius, J.V. and Jankevicius, S.I. (1993). Isolation and cultivation of trypanosomatids from mulberry (Morus sp.) and ‘Guandu’ beans (Cajanus flaws). Memdrias do Instituto Oswaldo Cruz 88, 282.
Solanaceae	Capsicum annuum	Fruit		Americas		Kastelein, P. and Camargo, E.P. (1990). Trypanosomatid protozoa in fruit of Solanaceae in southeastern Brazil. Memdrias do Instituto Oswaldo Cruz 85, 413417.
Solanaceae	Capsicum praetermissum	Fruit		Americas		Kastelein, P. and Camargo, E.P. (1990). Trypanosomatid protozoa in fruit of Solanaceae in southeastern Brazil. Memdrias do Instituto Oswaldo Cruz 85, 413417.
Urticaceae	Cecropia palmata	Latex		Americas		De Leeuw, G.T.N. and Kastelein, P. (1987). Observation of flagellate protozoa (Phytomonas sp.) in Cocos nucifera, Cecropia palrnata and Euphorbia hirta. Journal of Phytopathology 120, 25-30.
Urticaceae	Cecropia surinamensis	Latex		Americas		Kastelein, P., Karyosemito, C. and Segeren, P. (1984). The role of weeds in the incidence of hartrot or fatal wilt of palms: 111. Enumeration of weeds as hosts of the protozoa Phytomonas (Trypanosomatidae) and attempts of culturing the flagellate. Surinaamse Landbouw 32, 2542.
Apocynaceae	Cerbera odollam	Latex		Europe		Franchini, G. (1922). Amibes et autres protozoaires de plants a latex du museum de Paris. Bulletin de la Société de Pathologie Exotique 15, 197-203.
Euphorbiaceae	Chamaesyce thymifolia	Latex		Americas	Phytomonas sp.	Santos, R.F.M., Romeiro, A., Attias, M. and De Souza, W. (1994). Reisolation of a Phytomonas sp. from Chamaesyce thymifolia. Memdrias do Instituto Oswaldo Cruz 89, 219.
Rutaceae	Citrus aurantium	Fruit		Americas		Carrara, F.E., Jankevicius, S.I., Cavazzana, M., Catarino, L.M.G.M., Ueno, C.T., Jankevicius, J.V., Kaneshima, E.N. and Takihata, J.T. (1992). Detection and in vitro cultivation of flagellate Protozoa found in orange (Citrus aurantium L. cultivar pera) and in grape (Vitis vinifera). Memdrias do Instituto Oswaldo Cruz 87, 241
Rutaceae	Citrus aurantium	Fruit		Americas	Phytomonas Ora485	Catarino, L. M., Serrano, M. G., Cavazzana, M., Almeida, M. L., Kaneshina, E. K., Campaner, M., Jankevicius J. V., Teixeira, M. M. G. and Itow-Jankevicius, S. (2001). Classification of trypanosomatids from fruits and seeds using morphological, biochemical and molecular markers revealed several genera among fruit isolates. FEMS Microbiology Letters, 201(1), 65–72.
Rutaceae	Citrus aurantium	Fruit		Americas		Fiorini, J.E., Fiorini, C.M., DePaula, K.F., Pedreira, R.C., Almeida, D.C. and Brazil, R.P. (1990). Cultivation of a Phytomonas isolated from orange (Citrus aurantium L. var. Lumia) and Leptoglossus stigma (Herbst, 1784) (Hemiptera Coreidae). Memdrias do Instituto Oswaldo Cruz 85, 134.
Rutaceae	Citrus bergamia	Fruit		Americas		Conchon, I., Campaner, M., Sbravate, C. and Camargo, E.P. (1989). Trypanosomatids, other than Phytomonas spp., isolated and cultured from fruit. Journal of Protozoology 36, 412-414.
Rutaceae	Citrus reticulata	Fruit		Americas		Conchon, I., Campaner, M., Sbravate, C. and Camargo, E.P. (1989). Trypanosomatids, other than Phytomonas spp., isolated and cultured from fruit. Journal of Protozoology 36, 412-414.
Palmae	Cocos nucifera	Phloem		Americas	Phytomonas staheli	McGhee, R. B., and McGhee. (1971). The Relation of Migration of Oncopeltus fasciatus to Distribution of Phytomonas elmassiani in the Eastern United States. The Journal of Protozoology, 18(2), 344–352.
Palmae	Cocos nucifera	Phloem		Americas		Menara, A., Dollet, M., Gargani, D. and Louise, C. (1988). Culture in vitro sur cellules d’invertebres des Phytomonas spp. (Trypanosomatidae) associes au hartrot, maladie du cocotier. Comptes Rendus de lilcadkmie de Sciences, Paris 307, 597-602.
Palmae	Cocos nucifera	Phloem		Americas		Parthasarthy, M.V., Slobbe, W.G. and Soudant, C. (1976). Trypanosomatid flagellate in the phloem of diseased coconut palms. Science 192, 1346-1348.
Rubiaceae	Coffea arabica	Phloem		Americas		Stahel, G. (1931). Zur Kenntnis der Siebrohrenkrankheit (Phloemnekrose) des Kaffeebaumes in Surinam. 11. Phytopathologische Zeitschrift 4, 539-544.
Rubiaceae	Coffea liberica	Phloem		Americas	Phytomonas leptovasorum	Stahel, G. (1931). Zur Kenntnis der Siebrohrenkrankheit (Phloemnekrose) des Kaffeebaumes in Surinam. I. Mikroskopische Untersuchungen und Infektionsversuche. Phytopathologische Zeitschrift 4, 65-82.
Apocynaceae	Cynanchum acutum	Latex		Europe		Zotta, G. (1924). La leptomonadiose spontanee chez Cynanchum acutum, Asclepiadee autotchone en Roumanie. Comptes Rendus des Seances de la Société de Biologie 90, 141-143.
Apocynaceae	Cynanchum laeve	Latex		Americas		McGhee, R. B., and McGhee. (1971). The Relation of Migration of Oncopeltus fasciatus to Distribution of Phytomonas elmassiani in the Eastern United States. The Journal of Protozoology, 18(2), 344–352.
Apocynaceae	Cynanchum sibiricum	Latex		Asia		Podlipaev, S.A. (1986). Phytomonas elmassiani (Mastigophora: Trypanosomadina) from the plant Cynanchum sibiricum (Asclepiadaceae) in Central Asia and Kazakhstan (in Russian). Proceedings of the Zoological Institute of the Academy of Sciences, USSR 144, 61-65.
Apocynaceae	Pergularia daemia	Latex		Africa		Rodhain, J. (1926). Phytoflagellé du latex d’une Asclépediacée congolaise. Annales de la Société Belge de Médecine Tropicale 6, 271-274.
Palmae	Elaeis guineensis	Phloem		Americas		Dollet M., Giannotti, J. and Ollagnier, M. (1977). Observation de protozoaires flagelles dans les tubes cribces de palmiers a huile malades. Comptes Rendus de I‘Académie de Sciences, Paris 284, 643-645.
Palmae	Elaeis guineensis	Phloem		Americas		Gargani, D., Menara, A., Segur, C. and Dollet, M. (1992). In vitro cultivation of Phytomonas from latex and phloem-restricted Phytomonas. Oliagineux 47, 596.
Palmae	Elaeis guineensis	Phloem		Americas	Phytomonas staheli	McGhee, R. B., and McGhee. (1971). The Relation of Migration of Oncopeltus fasciatus to Distribution of Phytomonas elmassiani in the Eastern United States. The Journal of Protozoology, 18(2), 344–352.
Euphorbiaceae	Elaeophorbia drupifera	Latex		Europe	None	Franchini, G. (1922). Amibes et autres protozoaires de plants a latex du museum de Paris. Bulletin de la Société de Pathologie Exotique 15, 197-203.
Myrtaceae	Eugenia uniflora	Fruit		Americas		Cavazzana, M., Ueno, C.T., Kaneshima, E.N., Domene T.G., Jankevicius, J.V. and Itow-Jankevicius, S. (1996). Detection and isolation of protozoa in pitanga fruit (Eugenia sp., Myrtaceae). Memdrias do Instituto Oswaldo Cruz 91, 100
Euphorbiaceae	Euphorbia adenoptera	Latex		Americas		Harvey, R. B., and Lee, S. B. (1943). Flagellates of laticiferous plants. Plant Physiology, 18, 633–355.
Euphorbiaceae	Euphorbia antiquorum	Latex		Europe	None	Franchini, G. (1922). Essais d’inoculation aux souris blanches du latex parasite de differents espéces d’euphorbes. Annales de l’lnstitut Pasteur, Paris 36, 873-881.
Euphorbiaceae	Euphorbia bacteriana	Latex		Americas		Dollet M., M., Lopez, G., Genty, P. and Dzido, J.L (1979). Récherches actuelles de l’I.R.H.O. sur les dépérissements du cocotier et du palmier a huile en Amérique du Sud, associes aux protozoaires flagelles intraphlohiques (Phytomonas). Oléagineux 34, 449451.
Euphorbiaceae	Euphorbia braziliensis	Latex		Americas		Siqueira-Jaccoud, R.J. (1955). Contribuição para o estudo da Euphorbia braziliensis Lam. Memórias do Instituto Oswaldo Cruz 54, 103-113.
Euphorbiaceae	Euphorbia buxifolia	Latex		Americas		Harvey, R. B., and Lee, S. B. (1943). Flagellates of laticiferous plants. Plant Physiology, 18, 633–355.
Euphorbiaceae	Euphorbia callitrichoides	Latex		Americas	None	Strong, R.P. (1924). Investigations upon flagellate infections. American Journal of Tropical Medicine and Hygiene 4, 345-372.
Euphorbiaceae	Euphorbia cereiformis	Latex		Europe	None	Franchini, G. (1923). Sur un protozoaire d’Euphorbia cereiformis et sur sa culture. Bulletin de la Société de Pathologie Exotique 16, 642-646.
Euphorbiaceae	Euphorbia cereiformis	Latex		Europe	Herpetomonas euphorbiae	Nieschulz, O. (1924). Zur Morphologie der Kulturformen einer Herpetomonas aus Euphorbia cereiformis. Zentralblatt für Bakteriologie, Parasitenkunde, Infektionskrankheiten und Hygiene. Abteilung Originale 61, 31 1-316.
Euphorbiaceae	Euphorbia characias	Latex		Europe	None	Poisson, R. (1930). Herpetomonas tortum nsp., parasite intestinal des Camptopus lateralis (Germ.) (Hemiptères Coréidae, Alydaria) des environs de Banyuls. Rôle possible de cet insect comme agent transmetteur de phytoflagellose. Comptes Rendus des Séances de la Société de Biologie 103, 1061-1064.
Euphorbiaceae	Euphorbia characias	Latex		Europe	Phytomonas sp.	Dollet, M. (1984). Plant diseases caused by flagellate protozoa (Phytomonas). Annual Review of Phytopathology 22, 115-132.
Euphorbiaceae	Euphorbia coerulescens	Latex		Europe	Trypanosoma euphorbiae	Franchini, G. (1922). Sur un trypanosome du latex de deux espèces d’euphorbes. Bulletin de la Société de Pathologie Exotique 15, 18-23.
Euphorbiaceae	Euphorbia conferta	Latex		Americas		Harvey, R. B., and Lee, S. B. (1943). Flagellates of laticiferous plants. Plant Physiology, 18, 633–355.
Euphorbiaceae	Euphorbia cupani	Latex		Europe	None	Visentini, A. (1914). La flagellosi delle Euforbie in Italia. Rendiconti della Reale Academia dei Lincei 23, 663-666.
Euphorbiaceae	Euphorbia cyathophora	Latex		Americas		Harvey, R. B., and Lee, S. B. (1943). Flagellates of laticiferous plants. Plant Physiology, 18, 633–355.
Euphorbiaceae	Euphorbia deltoidea	Latex		Americas		Harvey, R. B., and Lee, S. B. (1943). Flagellates of laticiferous plants. Plant Physiology, 18, 633–355.
Euphorbiaceae	Euphorbia dulcis	Latex		Europe	None	Laveran, A. and Franchini, G. (1920). Contribution a l’étude de la flagellose des euphorbes. Bulletin de la Société de Pathologie Exotique 13, 796-800.
Euphorbiaceae	Euphorbia esula	Latex		Europe	None	Zotta, G. (1921). Un Leptomonas du type L. davidi Laf. chez des euphorbes de France. Comptes Rendus des Seances de la Société de Biologie 85, 226-228.
Euphorbiaceae	Euphorbia falcata	Latex		Europe	None	Laveran, A. and Franchini, G. (1920). Contribution a l’étude de la flagellose des euphorbes. Bulletin de la Société de Pathologie Exotique 13, 796-800.
Euphorbiaceae	Euphorbia foliolosa	Latex		Americas		Dollet M., M., Lopez, G., Genty, P. and Dzido, J.L (1979). Récherches actuelles de l’I.R.H.O. sur les dépérissements du cocotier et du palmier a huile en Amérique du Sud, associes aux protozoaires flagelles intraphlohiques (Phytomonas). Oléagineux 34, 449451.
Euphorbiaceae	Euphorbia gemella	Latex		Americas		McGhee, R.B., and Postell, F.J. (1976). Axenic cultivation of Phytomonas davidi Lafont (Trypanosomatidae), a symbiote of laciciferous plants (Euphorbiaceae). Journal of Protozoology 23, 238-24 I.
Euphorbiaceae	Euphorbia gerardiana	Latex		Europe	None	Galli-Valerio, B. (1921). La flagelliase des euphoriacees en Suisse. Schweizerische Medizinische Wochenschrift [2], no. 50, 1154.
Euphorbiaceae	Euphorbia grandis	Latex		Europe	None	Laveran, A. and Franchini, G. (1920). Contribution a l’étude de la flagellose des euphorbes. Bulletin de la Société de Pathologie Exotique 13, 796-800.
Euphorbiaceae	Euphorbia helioscopia	Latex		Europe	None	Zotta, G. (1921). Un Leptomonas du type L. davidi Laf. chez des euphorbes de France. Comptes Rendus des Seances de la Société de Biologie 85, 226-228.
Euphorbiaceae	Euphorbia heterophylla	Latex		Americas		Harvey, R. B., and Lee, S. B. (1943). Flagellates of laticiferous plants. Plant Physiology, 18, 633–355.
Euphorbiaceae	Euphorbia heterophylla	Latex		Americas	Phytomonas davidi	McGhee, R.B., and Postell, F.J. (1976). Axenic cultivation of Phytomonas davidi Lafont (Trypanosomatidae), a symbiote of laciciferous plants (Euphorbiaceae). Journal of Protozoology 23, 238-24 I.
Euphorbiaceae	Euphorbia hirta	Latex		Americas		Harvey, R. B., and Lee, S. B. (1943). Flagellates of laticiferous plants. Plant Physiology, 18, 633–355.
Euphorbiaceae	Euphorbia hirta	Latex		Asia		Pradesh in Marín, C., Alberge, B., Dollet, M., Pagès, M., & Bastien, P. (2008). First complete chromosomal organization of a protozoan plant parasite (Phytomonas spp.). Genomics, 91(1), 88–93.
Euphorbiaceae	Euphorbia hirta	Latex		Europe	Phytomonas sp.	Kastelein, P., Karyosemito, C. and Segeren, P. (1984). The role of weeds in the incidence of hartrot or fatal wilt of palms: 111. Enumeration of weeds as hosts of the protozoa Phytomonas (Trypanosomatidae) and attempts of culturing the flagellate. Surinaamse Landbouw 32, 2542.
Euphorbiaceae	Euphorbia hirtella	Latex		Americas		Dollet M., M., Lopez, G., Genty, P. and Dzido, J.L (1979). Récherches actuelles de l’I.R.H.O. sur les dépérissements du cocotier et du palmier a huile en Amérique du Sud, associes aux protozoaires flagelles intraphlohiques (Phytomonas). Oléagineux 34, 449451.
Euphorbiaceae	Euphorbia hypericifolia	Latex		Africa	None	Lafont, A. (1910). Sur la presence d’un Leptomonas, parasite de la classe des Flagellés, dans le latex de trois Euphorbiacées. Annales de l’lnstitut Pasteur, Paris 24, 205-219.
Euphorbiaceae	Euphorbia hyssopifolia	Latex		Americas		Harvey, R. B., and Lee, S. B. (1943). Flagellates of laticiferous plants. Plant Physiology, 18, 633–355.
Euphorbiaceae	Euphorbia hyssopifolia	Latex		Americas	Phytomonas sp.	Attias, M. and De Souza, W. (1986). Axenic cultivation and ultrastructural study of a Phytomonas sp. isolated from the milkweed plant Euphorbia hyssopifolia. Journal of Protozoology 33, 84-87
Euphorbiaceae	Euphorbia indica	Latex		Africa	None	Rodhain, J. and Bequaert, J. (1911). Presence de Leptomonus dans le latex d’une euphorbe congolaise. Bulletin de la Société de Pathologie Exotique 4, 198-200.
Euphorbiaceae	Euphorbia laro	Latex		Europe	None	Franchini, G. (1922). Nouvelles recherches sur les trypanosomes des euphorbes et sur leur culture. Bulletin de la Société Pathologie Exotique 15, 299-303.
Euphorbiaceae	Euphorbia lasiocarpa	Latex		Americas		Dollet M., Gargani, D., Cambrony, D. and Dzido, J.L. (1983). Observations of flagellate protozoa (Phytomonas sp.) in the xylem of Euphorbia asiocarpa in Ecuador. Canadian Journal of Botany 61, 237-240.
Euphorbiaceae	Euphorbia lasiocarpa	Phloem		Americas		Dollet M., Gargani, D., Cambrony, D. and Dzido, J.L. (1983). Observations of flagellate protozoa (Phytomonas sp.) in the xylem of Euphorbia asiocarpa in Ecuador. Canadian Journal of Botany 61, 237-240.
Euphorbiaceae	Euphorbia maculata	Latex		Americas		Harvey, R. B., and Lee, S. B. (1943). Flagellates of laticiferous plants. Plant Physiology, 18, 633–355.
Euphorbiaceae	Euphorbia chamaesula	Latex		Americas		Harvey, R. B., and Lee, S. B. (1943). Flagellates of laticiferous plants. Plant Physiology, 18, 633–355.
Euphorbiaceae	Euphorbia neriifolia	Latex		Europe	None	Laveran, A. and Franchini, G. (1920). Contribution a l’étude de la flagellose des euphorbes. Bulletin de la Société de Pathologie Exotique 13, 796-800.
Euphorbiaceae	Euphorbia oblongata	Latex		Americas		Harvey, R. B., and Lee, S. B. (1943). Flagellates of laticiferous plants. Plant Physiology, 18, 633–355.
Euphorbiaceae	Euphorbia officinarum	Latex		Europe	None	Franchini, G. (1923). Nouvelles recherches sur les protozoaires des plants a latex. Bulletin de la Société de Pathologie Exotique 16, 655-659.
Euphorbiaceae	Euphorbia peploides	Latex		Africa	None	Sergent, Et. (1921). Existence de Leptomonas davidi dans le latex d’Euphorbiacées d’Algérie (E. peploides). Archives de I’Institut Pasteur de I’Afrique du Nord 1, 58.
Euphorbiaceae	Euphorbia peplus	Latex		Europe	None	Franca, C. (191 1). Sur l’existence en Portugal de ‘Leptomonas davidi’ Lafont dans le latex de ‘Euphorbia peplus L.’ et ‘E. segetalis L.’. Bulletin de la Société de Pathologie Exotique 4, 532-534.
Euphorbiaceae	Euphorbia pilulifera	Latex		Asia	Phytomonas davidi	Donovan, C. (1909). Kala-azar in Madras, specially with regard to its connexion with the dog and the bug (Chonorrhinus). Lancet 177, 1195-1 196.
Euphorbiaceae	Euphorbia pilulifera	Latex		Africa	Leptomonas davidi	Lafont, A. (1909). Sur la presence d’un Leptomonas, parasite de la classe des Flagellés dans le latex de I’Euphorbia pilulifiera. Cornptes Rendus des Séances de la Société de Biologie 66, 1011-1013.
Euphorbiaceae	Euphorbia pinea	Latex	Stenocephalus agilis	Europe	Phytomonas sp.	Dollet M., Cambrony, D. and Gargani, D. (1982). Culture axéique in vitro de Phytomonas sp. (Trypanosomatidae) d’Euphorbe transmis par Stenocephalusagilis Scop (Coreide). Comptes Rendus de I’AcadPmie de Sciences, Paris 295, 547-550.
Euphorbiaceae	Euphorbia pinetorum	Latex		Americas		Harvey, R. B., and Lee, S. B. (1943). Flagellates of laticiferous plants. Plant Physiology, 18, 633–355.
Euphorbiaceae	Euphorbia prostrata	Latex		Americas		Dollet M., M., Lopez, G., Genty, P. and Dzido, J.L (1979). Récherches actuelles de l’I.R.H.O. sur les dépérissements du cocotier et du palmier a huile en Amérique du Sud, associes aux protozoaires flagelles intraphlohiques (Phytomonas). Oléagineux 34, 449451.
Euphorbiaceae	Euphorbia schimperiana	Latex		Europe	None	Visentini, A. (1914). La flagellosi delle Euforbie in Italia. Rendiconti della Reale Academia dei Lincei 23, 663-666.
Euphorbiaceae	Euphorbia segetalis	Latex		Europe	None	Franca, C. (191 1). Sur l’existence en Portugal de ‘Leptomonas davidi’ Lafont dans le latex de ‘Euphorbia peplus L.’ et ‘E. segetalis L.’. Bulletin de la Société de Pathologie Exotique 4, 532-534.
Euphorbiaceae	Euphorbia splendens	Latex		Europe	None	Franchini, G. (1923). Nouvelles recherches sur les protozoaires des plants a latex. Bulletin de la Société de Pathologie Exotique 16, 655-659.
Euphorbiaceae	Euphorbia striata	Latex		Africa	None	Fantham, H.B. (1925). Some parasitic Protozoa found in South Africa VIII. South African Journal of Science 12, 346-354.
Euphorbiaceae	Euphorbia thymifolia	Latex		Africa	None	Lafont, A. (1910). Sur la presence d’un Leptomonas, parasite de la classe des Flagellés, dans le latex de trois Euphorbiacées. Annales de l’lnstitut Pasteur, Paris 24, 205-219.
Euphorbiaceae	Euphorbia tirucalli	Latex		Africa	Phytomonas tirucalli	Reichenow, E. (1940). Ostafrikanische Beobachtungen an Trypanosomiden. Archiv fur Protistenkunde 94, 267-287.
Euphorbiaceae	Euphorbia tracyi	Latex		Americas		Harvey, R. B., and Lee, S. B. (1943). Flagellates of laticiferous plants. Plant Physiology, 18, 633–355.
Euphorbiaceae	Euphorbia uralensis	Latex		Asia	None	Ioff, I. (1927). The finding of Leptomonas davidi in the Saratov (Volga basin) (in Russian). Russian Journal of Tropical Medicine. 5, 4749.
Euphorbiaceae	Euphorbia virosa	Latex		Europe	None	Laveran, A. and Franchini, G. (1920). Contribution a l’étude de la flagellose des euphorbes. Bulletin de la Société de Pathologie Exotique 13, 796-800.
Euphorbiaceae	Excoecaria emarginata	Latex		Europe	None	Franchini, G. (1922). Amibes et autres protozoaires de plants a latex du museum de Paris. Bulletin de la Société de Pathologie Exotique 15, 197-203.
Moraceae	Ficus benjamina	Latex		Europe		Franchini, G. (1922). Amibes et autres protozoaires de plants a latex du museum de Paris. Bulletin de la Société de Pathologie Exotique 15, 197-203.
Moraceae	Ficus carica	Latex		Europe		Franchini, G. (1922). Nouvelles recherches sur les trypanosomes des euphorbes et sur leur culture. Bulletin de la Société Pathologie Exotique 15, 299-303.
Moraceae	Ficus costaricana	Latex		Americas	Phytomonas tortuosa	Ruiz, A. (1958). Contribuiciòn al estudio del género Phytomonas Donovan e Costa Rica. 1. Phytomonas tortuosa nsp. Revista de Biologia Tropical 6, 87-93.
Moraceae	Ficus edulis	Latex		Africa	Herpetomonas ficuum	Fantham, H.B. (1925). Some parasitic Protozoa found in South Africa VIII. South African Journal of Science 12, 346-354.
Moraceae	Ficus hochstetteri	Latex		Africa	Herpetomonas ganorae	Franchini, G. (1931). Étude sur un flagellé special du latex d‘un figuier de l’Erythrée (Ficus hochstetteri (MG) A. Rich). Bulletin de la Société de Pathologie Exotique 24, 843-848.
Moraceae	Ficus parietalis	Fruit		Europe		Franchini, G. (1922). Flagelles et amibes d’une urticacée éxotique Ficus parietalis. Bulletin de la Société de Pathologie Exotique 15, 399-405.
Moraceae	Ficus parietalis	Latex		Europe		Franchini, G. (1922). Flagelles et amibes d’une urticacée éxotique Ficus parietalis. Bulletin de la Société de Pathologie Exotique 15, 399-405.
Moraceae	Ficus scabra	Latex		Oceania		Bancroft, T.L. (1927). Flagellates in certain Queensland plants. Proceedings of the Royal Society of Queensland 39, 22.
Moraceae	Ficus scabra	Latex		Oceania	Herpetomonas bancrofti	Holmes, F.O. (1931). Herpetomonas bancrofti n. sp. from the latex of a ficus in Queensland. Contributions from Boyce Thompson Intitute for Plant Research 3, 375-384.
Asclepiadaceae	Funastrum clausum	Latex		Americas		Harvey, R. B., and Lee, S. B. (1943). Flagellates of laticiferous plants. Plant Physiology, 18, 633–355.
Apocynaceae	Funtumia elastica	Latex		Europe	Herpetomonas funtumiae	Franchini, G. (1922). Sur un flagelle nouveau du latex de deux Apocynees. Bulletin de la Société de Pathologie Exotique 15, 109-113.
Leguminosae	Glycine max	Fruit		Americas		Jankevicius, S.I., Jankevicius, J.V., Menezes, M.C.M.D., Torrezan, H.C., Menezes, J.R. and Rezende, M.I. (1987). Phytornonas sp. found in leguminous crops. Membrias do Instituto Oswaldo Cruz 82, 35.
Asclepiadaceae	Hoya australis	Latex		Oceania		Bancroft, T.L. (1927). Flagellates in certain Queensland plants. Proceedings of the Royal Society of Queensland 39, 22.
Euphorbiaceae	Jatropha macrantha	Latex		Americas	Phytomonas Jma	Burstein, A. and Romero, O. (1956). Flagelados en el latex de la Jatropha macrantha (Huanarpo hembra). Archivos Peruanos de Patologia y Clinica 10, 1-12.
Solanaceae	Lycopersicon esculentum	Fruit		Americas		Fiorini, J.E., Silva, F.P.M., Brasil, R.P., Roitman, I., Angluster, J. and De Souza, W. (1986). Detection of trypanosomatids in Solanum gilo and Solanum lycopersicum in Alfenas M.G., Brazil. Memdrias do Instituto Oswaldo Cruz 81, 33.
Solanaceae	Lycopersicon esculentum	Fruit	Nezara viridula	Africa	Phytomonas serpens	Gibbs, A.J. (1957). Leptomonas serpens n. sp., parasitic in the digestive tract and salivary glands of Nezara viridula (Pentatomidae) and in the sap of Solanum lycopersicum (tomato) and other plants. Journal of Parasitology 47, 297-303.
Solanaceae	Lycopersicon esculentum	Fruit		Americas	Phytomonas serpens	Jankevicius, J.V., Jankevicius, S.I., Campaner, M., Conchon, I., Maeda, L.A., Teixeira, M.M.G., Freymuller, E. and Camargo, E.P. (1989). Life cycle and culturing of Phytomonas serpens (Gibbs), a trypanosomatid parasite of tomatoes. Journal of Protozoology 36, 265-27 1.
Solanaceae	Lycopersicon esculentum	Fruit		Europe		Sanchez-Moreno, M., Fernandez-Becerra, C., Mascaro, C., Rosales, M.J., Dollet, M. and Osuna, A. (1995). Isolation, in vitro culture, ultrastructure study, and characterization by lectin-agglutination tests of Phytomonas isolated from tomatoes (Lycopersicon esculentum) and cherimoyas (Anona cherirnolia) in southeastern Spain. Parasitology Research 81, 575-58 1.
Solanaceae	Lycopersicon esculentum	Fruit		Americas	Phytomonas serpens 9T*	deSousa in Santos, L. S., Avila-levy, C. M., Dias, F. A., Ribeiro, R. O., Lopes, A. H. C. S., Pereira, F. M., and Soares, R. M. A. (2006). Phytomonas serpens : cysteine peptidase inhibitors interfere with growth , ultrastructure and host adhesion, 36, 47–56.
Solanaceae	Lycopersicum lycopersicum	Fruit	Phthia picta	Americas		Brazil, R. P., Fiorini, J. E., & Silva, P. M. F. e. (1990). Phytomonas sp., a trypanosomatid parasite of tomato, isolated from salivary glands of Phthia picta (Hemiptera: Coreidae) in southeast Brazil. Memórias Do Instituto Oswaldo Cruz, 85(2), 239–240.
Rosaceae	Malus sp.	Fruit		Americas		Cavazzana, M., Baccan, G.C., Camilo, S.B., Tagata, E., Jankevicius, J.V. and Janke- vicius, S.I. (1995). Isolation and in vitro cultivation of trypanosomatids found in apple (Malus sp.). Memdrias do Instituto Oswaldo Cruz 90, 246
Apocynaceae	Mandevilla scabra	Latex		Americas	Phytomonas sp	Kastelein, P., Karyosemito, C. and Segeren, P. (1984). The role of weeds in the incidence of hartrot or fatal wilt of palms: III. Enumeration of weeds as hosts of the protozoa Phytomonas (Trypanosomatidae) and attempts of culturing the flagellate. Surinaamse Landbouw 32, 2542.
Euphorbiaceae	Manihot esculenta	Latex		Americas	Phytomonas Francai	Vainstein, M.H. and Roitman, I. (1986). Cultivation of Phytomonas francai associated with poor development of root system of cassava. Journal of Protozoology 33, 511-513.
Euphorbiaceae	Manihot palmata	Latex		Americas	Phytomonas Francai	Aragão, H.B. (1927). Sur un flagellé du latex de Manihot palmata, Phytomonas francai n. sp. Comptes Rendus des Seances de la Société de Biologie 97, 1077- 1080.
Palmae	Maximiliana maripa	Phloem		Americas		Slobbe, W.G., Parthasarathy, M.V. and Hesen, J.A.J. (1978). Hartrot or fatal wilt of palms. II. Oil palms (Elaeis guineensis) and other palms. Principes 22, 15-25.
Apocynaceae	Morrenia odorata	Latex		Americas	Leptomonas bordasi	Mignone, in Franca, C. (1921). Sur deux phytoflagelles (L. elmassiani et L. bordasi sp. n). Annales de la Société Belge de Médecine Tropicale 1, 245-254.
Moraceae	Morus sp.	Fruit		Americas		Cavazzana, M., Almeida, M.L., Garcia, J.F., Catarino, L.M., Ono, C.J., Jankevicius, J.V. and Jankevicius, S.I. (1993). Isolation and cultivation of trypanosomatids from mulberry (Morus sp.) and ‘Guandu’ beans (Cajanus flaws). Memdrias do Instituto Oswaldo Cruz 88, 282.
Moraceae	Morus sp.	Fruit		Americas		Fiorini, J.E., Cucolichio, G., Rezende, D., Nascimento, L.C. and Faria e Silva, P.M. (1995). Isolation and cloning of a trypanosomatid with choanomastigote form from mulberry. Memdrias do Instituto Oswaldo Cruz 90, 247.
Solanaceae	Nicandra physaloides	Fruit		Americas		Kastelein, P. and Camargo, E.P. (1990). Trypanosomatid protozoa in fruit of Solanaceae in southeastern Brazil. Memdrias do Instituto Oswaldo Cruz 85, 413417.
Passifloraceae	Passiflora edulis	Fruit		Americas		Conchon, I., Campaner, M., Sbravate, C. and Camargo, E.P. (1989). Trypanosomatids, other than Phytomonas spp., isolated and cultured from fruit. Journal of Protozoology 36, 412-414.
Apocynaceae	Pergularia extensa	Latex		Africa		Vickerman, K. (1962). Observations in the life cycle of Phytomonas elmassiani (Migone) in East Africa. Journal of Protozoology 9, 26-33.
Leguminosae	Phaseolus vulgaris	Fruit		Americas		Jankevicius, S.I., Jankevicius, J.V., Menezes, M.C.M.D., Torrezan, H.C., Menezes, J.R. and Rezende, M.I. (1987). Phytornonas sp. found in leguminous crops. Membrias do Instituto Oswaldo Cruz 82, 35.
Solanaceae	Physalis angulata	Fruit		Americas		Kastelein, P. and Camargo, E.P. (1990). Trypanosomatid protozoa in fruit of Solanaceae in southeastern Brazil. Memdrias do Instituto Oswaldo Cruz 85, 413417.
Rosaceae	Prunus persica	Fruit		Americas		Conchon, I., Campaner, M., Sbravate, C. and Camargo, E.P. (1989). Trypanosomatids, other than Phytomonas spp., isolated and cultured from fruit. Journal of Protozoology 36, 412-414.
Lythraceae	Punica granatum	Fruit		Americas		Conchon, I., Campaner, M., Sbravate, C. and Camargo, E.P. (1989). Trypanosomatids, other than Phytomonas spp., isolated and cultured from fruit. Journal of Protozoology 36, 412-414.
Lythraceae	Punica granatum	Fruit		Americas	Phytomonas	Catarino, L. M., Serrano, M. G., Cavazzana, M., Almeida, M. L., Kaneshina, E. K., Campaner, M., Jankevicius J. V., Teixeira, M. M. G. and Itow-Jankevicius, S. (2001). Classification of trypanosomatids from fruits and seeds using morphological, biochemical and molecular markers revealed several genera among fruit isolates. FEMS Microbiology Letters, 201(1), 65–72.
Lythraceae	Punica sp.	Fruit		Americas		Catarino, L.M.G.M., Cavazzana, M., Santos, M.A., Ueno, C.T., Jankevicius, S.I., Jankevicius, J.V., Attias, M. and De Souza, W. (1991). Axenic cultivation and ultrastructure of Phytomonas sp. from pomegranate (Punica sp.) and from phytophagous hemipteran Leptoglossus sp. Mendrias do Instituto Oswaldo Cruz 86, 271
Apocynaceae	Rhabdadenia biflora	Latex		Americas	Phytomonas sp.	Kastelein, P., Karyosemito, C. and Segeren, P. (1984). The role of weeds in the incidence of hartrot or fatal wilt of palms: 111. Enumeration of weeds as hosts of the protozoa Phytomonas (Trypanosomatidae) and attempts of culturing the flagellate. Surinaamse Landbouw 32, 2542.
Palmae	Roystonea regia	Phloem		Americas		Attias, M., Resende, M.L.V., Bezerra, J.L. and De Souza, W. (1987). Roystonea regia a new host palm for Phytomonas staheli. Memdrias do Instituto Oswaldo Cruz 82, 35.
Apocynaceae	Sarcostemma australe	Latex		Oceania		Bancroft, T.L. (1927). Flagellates in certain Queensland plants. Proceedings of the Royal Society of Queensland 39, 22.
Apocynaceae	Sarcostemma clausum	Latex		Americas		McGhee, R. B., and McGhee. (1971). The Relation of Migration of Oncopeltus fasciatus to Distribution of Phytomonas elmassiani in the Eastern United States. The Journal of Protozoology, 18(2), 344–352.
Apocynaceae	Secamone elliptica	Latex		Oceania		Bancroft, T.L. (1927). Flagellates in certain Queensland plants. Proceedings of the Royal Society of Queensland 39, 22.
Sapotaceae	Sideroxylon inerme	Latex		Europe		Franchini, G. (1922). Amibes et autres protozoaires de plants a latex du museum de Paris. Bulletin de la Société de Pathologie Exotique 15, 197-203.
Solanaceae	Solanaceae sp.		Arvelis albopunctatus	Americas		Kastelein, P. and Camargo, E.P. (1990). Trypanosomatid protozoa in fruit of Solanaceae in southeastern Brazil. Memdrias do Instituto Oswaldo Cruz 85, 413417.
Solanaceae	Solanum americanum	Fruit		Americas		Kastelein, P. and Camargo, E.P. (1990). Trypanosomatid protozoa in fruit of Solanaceae in southeastern Brazil. Memdrias do Instituto Oswaldo Cruz 85, 413417.
Solanaceae	Solanum concinnum	Fruit		Americas		Kastelein, P. and Camargo, E.P. (1990). Trypanosomatid protozoa in fruit of Solanaceae in southeastern Brazil. Memdrias do Instituto Oswaldo Cruz 85, 413417.
Solanaceae	Solanum pseudocapsicum	Fruit		Americas		Kastelein, P. and Camargo, E.P. (1990). Trypanosomatid protozoa in fruit of Solanaceae in southeastern Brazil. Memdrias do Instituto Oswaldo Cruz 85, 413417.
Solanaceae	Solanum erianthum	Fruit		Americas		Kastelein, P. and Camargo, E.P. (1990). Trypanosomatid protozoa in fruit of Solanaceae in southeastern Brazil. Memdrias do Instituto Oswaldo Cruz 85, 413417.
Solanaceae	Solanum gilo	Fruit		Americas		Fiorini, J.E., Silva, F.P.M., Brasil, R.P., Roitman, I., Angluster, J. and De Souza, W. (1986). Detection of trypanosomatids in Solanum gilo and Solanum lycopersicum in Alfenas M.G., Brazil. Memdrias do Instituto Oswaldo Cruz 81, 33.
Solanaceae	Solanum robustum	Fruit		Americas		Kastelein, P. and Camargo, E.P. (1990). Trypanosomatid protozoa in fruit of Solanaceae in southeastern Brazil. Memdrias do Instituto Oswaldo Cruz 85, 413417.
Solanaceae	Solanum robustum	Fruit		Americas		Kastelein, P. and Camargo, E.P. (1990). Trypanosomatid protozoa in fruit of Solanaceae in southeastern Brazil. Memdrias do Instituto Oswaldo Cruz 85, 413417.
Solanaceae	Solanum viarum	Fruit		Americas		Kastelein, P. and Camargo, E.P. (1990). Trypanosomatid protozoa in fruit of Solanaceae in southeastern Brazil. Memdrias do Instituto Oswaldo Cruz 85, 413417.
Apocynaceae	Thevetia peruviana	Latex		Europe		Franchini, G. (1922). Sur un flagelle nouveau du latex de deux Apocynees. Bulletin de la Société de Pathologie Exotique 15, 109-113.
Leguminosae	Trifolium sp.	Phloem		Europe		Sanchez-Moreno in Muller, E., Gargani, D., Schaeffer, V., Stevens, J., Fernandez-Becerra, C., Sanchez-Moreno, M. and Dollet, M. (1994). Variability in the phloem restricted plant trypanosomes (Phytomonas spp.) associated with wilts of cultivated crops. Isoenzyme comparison with the lower trypanosomatids. European Journal of Plant Pathology 100, 425-434.
Vitaceae	Vitis vinifera	Fruit		Americas		Carrara, F.E., Jankevicius, S.I., Cavazzana, M., Catarino, L.M.G.M., Ueno, C.T., Jankevicius, J.V., Kaneshima, E.N. and Takihata, J.T. (1992). Detection and in vitro cultivation of flagellate Protozoa found in orange (Citrus aurantium L. cultivar pera) and in grape (Vitis vinifera). Memdrias do Instituto Oswaldo Cruz 87, 241
Poaceae	Zea mays	Fruit	Veneza zonata	Americas	Herpetomonas mcgheei	Jankevicius, S.I., Almeida, M.L., Jankevicius, J.V., Cavazzana, M., Attias, M. and De Souza, W. (1993). Axenic cultivation of trypanosomatids found in corn (Zea mays) and in phytophagous hemipterans (Leptoglossus zonatus Coreidae) and their experimental transmission. Journal of eukaryotic Microbiology 40, 576-58 1.
Poaceae	Zea mays	Fruit		Americas	Phytomonas mcgheei	Teixeira, M.M.G., Takata, C.S.A., Conchon, I., Campaner, M. and Camargo, E.P. (1997). Ribosomal and kDNA markers distinguish two sub-groups of Herpetomonas among old species and new trypanosomatids isolated from flies. Journal of Parasitology 83, 5845.
	Unknown (isolated from vector)		Metochus sp.	Asia	Ch12:402	Votýpka, J., Maslov, D. A., Yurchenko, V., Jirků, M., Kment, P., Lun, Z.-R., and Lukes, J. (2010). Probing into the diversity of trypanosomatid flagellates parasitizing insect hosts in South-West China reveals both endemism and global dispersal. Molecular Phylogenetics and Evolution, 54(1), 243–53.
Bromeliaceae	Ananas ananas	Fruit		Americas	Herpetomonas Pin772	Catarino, L. M., Serrano, M. G., Cavazzana, M., Almeida, M. L., Kaneshina, E. K., Campaner, M., Jankevicius J. V., Teixeira, M. M. G. and Itow-Jankevicius, S. (2001). Classification of trypanosomatids from fruits and seeds using morphological, biochemical and molecular markers revealed several genera among fruit isolates. FEMS Microbiology Letters, 201(1), 65–72.
Euphorbiaceae	Euphorbia prostrata	Latex		Americas	E.pro.Vz	Sturm, N. R., Dollet, M., Lukes, J., & Campbell, D. a. (2007). Rational sub-division of plant trypanosomes (Phytomonas spp.) based on minicircle conserved region analysis. Infection, Genetics and Evolution : Journal of Molecular Epidemiology and Evolutionary Genetics in Infectious Diseases, 7(5), 570–6.
Euphorbiaceae	Euphorbia heterophylla	Latex		Americas	E.het.Vz	Sturm, N. R., Dollet, M., Lukes, J., & Campbell, D. a. (2007). Rational sub-division of plant trypanosomes (Phytomonas spp.) based on minicircle conserved region analysis. Infection, Genetics and Evolution : Journal of Molecular Epidemiology and Evolutionary Genetics in Infectious Diseases, 7(5), 570–6.
Rutaceae	Citrus bergamia	Fruit		Americas	Berg.Br	Dollet, M., Sturm, N. R., Sánchez-Moreno, M., and Campbell, D. A. (2000). 5S ribosomal RNA gene repeat sequences define at least eight groups of plant trypanosomatids (Phytomonas spp.): phloem-restricted pathogens form a distinct section. The Journal of Eukaryotic Microbiology, 47(6), 569–74.
Euphorbiaceae	Jatropha macrantha	Latex		Americas	Lima.Pe	Dollet, M., Sturm, N. R., Sánchez-Moreno, M., and Campbell, D. A. (2000). 5S ribosomal RNA gene repeat sequences define at least eight groups of plant trypanosomatids (Phytomonas spp.): phloem-restricted pathogens form a distinct section. The Journal of Eukaryotic Microbiology, 47(6), 569–74.
Euphorbiaceae	Euphorbia hirta	Latex		Americas	E.hi.Su	Dollet, M., Sturm, N. R., Sánchez-Moreno, M., and Campbell, D. A. (2000). 5S ribosomal RNA gene repeat sequences define at least eight groups of plant trypanosomatids (Phytomonas spp.): phloem-restricted pathogens form a distinct section. The Journal of Eukaryotic Microbiology, 47(6), 569–74.
Apocynaceae	Mandevilla scabra	Latex		Americas	Mand.sc.Br	Dollet, M., Sturm, N. R., Sánchez-Moreno, M., and Campbell, D. A. (2000). 5S ribosomal RNA gene repeat sequences define at least eight groups of plant trypanosomatids (Phytomonas spp.): phloem-restricted pathogens form a distinct section. The Journal of Eukaryotic Microbiology, 47(6), 569–74.
Anacardiaceae	Mangifera indica	Fruit		Europe	Mango.Sp	Dollet, M., Sturm, N. R., Sánchez-Moreno, M., and Campbell, D. A. (2000). 5S ribosomal RNA gene repeat sequences define at least eight groups of plant trypanosomatids (Phytomonas spp.): phloem-restricted pathogens form a distinct section. The Journal of Eukaryotic Microbiology, 47(6), 569–74.
Solanaceae	Lycopersicon esculentum	Fruit		Europe	Tom.Sp	Dollet, M., Sturm, N. R., Sánchez-Moreno, M., and Campbell, D. A. (2000). 5S ribosomal RNA gene repeat sequences define at least eight groups of plant trypanosomatids (Phytomonas spp.): phloem-restricted pathogens form a distinct section. The Journal of Eukaryotic Microbiology, 47(6), 569–74.
Euphorbiaceae	Euphorbia hirta	Latex		Asia	E.hi.Ind	Dollet, M., Sturm, N. R., Sánchez-Moreno, M., and Campbell, D. A. (2000). 5S ribosomal RNA gene repeat sequences define at least eight groups of plant trypanosomatids (Phytomonas spp.): phloem-restricted pathogens form a distinct section. The Journal of Eukaryotic Microbiology, 47(6), 569–74.
Euphorbiaceae	Euphorbia hirta	Latex		Africa	E.hi.Su	Dollet, M., Sturm, N. R., Sánchez-Moreno, M., and Campbell, D. A. (2000). 5S ribosomal RNA gene repeat sequences define at least eight groups of plant trypanosomatids (Phytomonas spp.): phloem-restricted pathogens form a distinct section. The Journal of Eukaryotic Microbiology, 47(6), 569–74.
Euphorbiaceae	Euphorbia pinea	Latex		Europe	EM1*	Dollet, M., Sturm, N. R., Sánchez-Moreno, M., and Campbell, D. A. (2000). 5S ribosomal RNA gene repeat sequences define at least eight groups of plant trypanosomatids (Phytomonas spp.): phloem-restricted pathogens form a distinct section. The Journal of Eukaryotic Microbiology, 47(6), 569–74.
Euphorbiaceae	Manihot esculenta	Latex		Americas	Mani.Br	Dollet, M., Sturm, N. R., Sánchez-Moreno, M., and Campbell, D. A. (2000). 5S ribosomal RNA gene repeat sequences define at least eight groups of plant trypanosomatids (Phytomonas spp.): phloem-restricted pathogens form a distinct section. The Journal of Eukaryotic Microbiology, 47(6), 569–74.
Euphorbiaceae	Euphorbia hirta	Latex		Americas	E.hi.Gu	Dollet, M., Sturm, N. R., Sánchez-Moreno, M., and Campbell, D. A. (2000). 5S ribosomal RNA gene repeat sequences define at least eight groups of plant trypanosomatids (Phytomonas spp.): phloem-restricted pathogens form a distinct section. The Journal of Eukaryotic Microbiology, 47(6), 569–74.
Euphorbiaceae	Euphorbia hirta	Latex		Americas	E.hi.Vz	Dollet, M., Sturm, N. R., Sánchez-Moreno, M., and Campbell, D. A. (2000). 5S ribosomal RNA gene repeat sequences define at least eight groups of plant trypanosomatids (Phytomonas spp.): phloem-restricted pathogens form a distinct section. The Journal of Eukaryotic Microbiology, 47(6), 569–74.
Euphorbiaceae	Euphorbia hyssopifolia	Latex		Americas	E.hy.Gu	Dollet, M., Sturm, N. R., Sánchez-Moreno, M., and Campbell, D. A. (2000). 5S ribosomal RNA gene repeat sequences define at least eight groups of plant trypanosomatids (Phytomonas spp.): phloem-restricted pathogens form a distinct section. The Journal of Eukaryotic Microbiology, 47(6), 569–74.
Zingiberaceae	Alpinia purpurata	Phloem		Americas	Alp1	Dollet, M., Sturm, N. R., Sánchez-Moreno, M., and Campbell, D. A. (2000). 5S ribosomal RNA gene repeat sequences define at least eight groups of plant trypanosomatids (Phytomonas spp.): phloem-restricted pathogens form a distinct section. The Journal of Eukaryotic Microbiology, 47(6), 569–74.
Palmae	Cocos nucifera	Phloem	Lincus croupius	Americas	Hart1*	Dollet, M., Sturm, N. R., Sánchez-Moreno, M., and Campbell, D. A. (2000). 5S ribosomal RNA gene repeat sequences define at least eight groups of plant trypanosomatids (Phytomonas spp.): phloem-restricted pathogens form a distinct section. The Journal of Eukaryotic Microbiology, 47(6), 569–74 ; Dollet, M., Sturm, N. R., and Campbell, D. A. (2001). The spliced leader RNA gene array in phloem-restri…
Palmae	Cocos nucifera	Phloem	Lincus lamelliger	Americas	Hart2	Dollet, M., Sturm, N. R., Sánchez-Moreno, M., and Campbell, D. A. (2000). 5S ribosomal RNA gene repeat sequences define at least eight groups of plant trypanosomatids (Phytomonas spp.): phloem-restricted pathogens form a distinct section. The Journal of Eukaryotic Microbiology, 47(6), 569–74 ; Dollet, M., Sturm, N. R., and Campbell, D. A. (2001). The spliced leader RNA gene array in phloem-restri…
Palmae	Cocos nucifera	Phloem	Ochlerus sp.	Americas	Hart3	Dollet, M., Sturm, N. R., Sánchez-Moreno, M., and Campbell, D. A. (2000). 5S ribosomal RNA gene repeat sequences define at least eight groups of plant trypanosomatids (Phytomonas spp.): phloem-restricted pathogens form a distinct section. The Journal of Eukaryotic Microbiology, 47(6), 569–74 ; Dollet, M., Sturm, N. R., and Campbell, D. A. (2001). The spliced leader RNA gene array in phloem-restri…
Palmae	Cocos nucifera	Phloem	Lincus sp.	Americas	Hart11	Dollet, M., Sturm, N. R., Sánchez-Moreno, M., and Campbell, D. A. (2000). 5S ribosomal RNA gene repeat sequences define at least eight groups of plant trypanosomatids (Phytomonas spp.): phloem-restricted pathogens form a distinct section. The Journal of Eukaryotic Microbiology, 47(6), 569–74 ; Dollet, M., Sturm, N. R., and Campbell, D. A. (2001). The spliced leader RNA gene array in phloem-restri…
Palmae	Cocos nucifera	Phloem	Ochlerus sp.	Americas	Hart13	Dollet, M., Sturm, N. R., Sánchez-Moreno, M., and Campbell, D. A. (2000). 5S ribosomal RNA gene repeat sequences define at least eight groups of plant trypanosomatids (Phytomonas spp.): phloem-restricted pathogens form a distinct section. The Journal of Eukaryotic Microbiology, 47(6), 569–74 ; Dollet, M., Sturm, N. R., and Campbell, D. A. (2001). The spliced leader RNA gene array in phloem-restri…
Palmae	Cocos nucifera	Phloem	Lincus croupius	Americas	Hart22	Dollet, M., Sturm, N. R., Sánchez-Moreno, M., and Campbell, D. A. (2000). 5S ribosomal RNA gene repeat sequences define at least eight groups of plant trypanosomatids (Phytomonas spp.): phloem-restricted pathogens form a distinct section. The Journal of Eukaryotic Microbiology, 47(6), 569–74 ; Dollet, M., Sturm, N. R., and Campbell, D. A. (2001). The spliced leader RNA gene array in phloem-restri…
Palmae	Elaeis guineensis	Phloem	Lincus tumidifrons	Americas	Mar.1	Dollet, M., Sturm, N. R., Sánchez-Moreno, M., and Campbell, D. A. (2000). 5S ribosomal RNA gene repeat sequences define at least eight groups of plant trypanosomatids (Phytomonas spp.): phloem-restricted pathogens form a distinct section. The Journal of Eukaryotic Microbiology, 47(6), 569–74 ; Dollet, M., Sturm, N. R., and Campbell, D. A. (2001). The spliced leader RNA gene array in phloem-restri…
Palmae	Elaeis guineensis	Phloem	Lincus tumidifrons	Americas	Mar.3	Dollet, M., Sturm, N. R., Sánchez-Moreno, M., and Campbell, D. A. (2000). 5S ribosomal RNA gene repeat sequences define at least eight groups of plant trypanosomatids (Phytomonas spp.): phloem-restricted pathogens form a distinct section. The Journal of Eukaryotic Microbiology, 47(6), 569–74 ; Dollet, M., Sturm, N. R., and Campbell, D. A. (2001). The spliced leader RNA gene array in phloem-restri…
Palmae	Elaeis guineensis	Phloem		Americas	Mar.7	Dollet, M., Sturm, N. R., Sánchez-Moreno, M., and Campbell, D. A. (2000). 5S ribosomal RNA gene repeat sequences define at least eight groups of plant trypanosomatids (Phytomonas spp.): phloem-restricted pathogens form a distinct section. The Journal of Eukaryotic Microbiology, 47(6), 569–74.
Apocynaceae	Asclepias curasavica	Phloem		Americas	Ascl.cu.Vz	Dollet, M., Sturm, N. R., Sánchez-Moreno, M., and Campbell, D. A. (2000). 5S ribosomal RNA gene repeat sequences define at least eight groups of plant trypanosomatids (Phytomonas spp.): phloem-restricted pathogens form a distinct section. The Journal of Eukaryotic Microbiology, 47(6), 569–74.
Apocynaceae	Allamanda cathartica	Latex		Americas	Aca	Dollet, M., Sturm, N. R., Sánchez-Moreno, M., and Campbell, D. A. (2000). 5S ribosomal RNA gene repeat sequences define at least eight groups of plant trypanosomatids (Phytomonas spp.): phloem-restricted pathogens form a distinct section. The Journal of Eukaryotic Microbiology, 47(6), 569–74.
Euphorbiaceae	Euphorbia biflora	Latex		Americas	Rhab.Sur	Dollet, M., Sturm, N. R., Sánchez-Moreno, M., and Campbell, D. A. (2000). 5S ribosomal RNA gene repeat sequences define at least eight groups of plant trypanosomatids (Phytomonas spp.): phloem-restricted pathogens form a distinct section. The Journal of Eukaryotic Microbiology, 47(6), 569–74.
Apocynaceae	Blepharodon nitidus	Latex		Americas	Bleph.Sur	Dollet, M., Sturm, N. R., Sánchez-Moreno, M., and Campbell, D. A. (2000). 5S ribosomal RNA gene repeat sequences define at least eight groups of plant trypanosomatids (Phytomonas spp.): phloem-restricted pathogens form a distinct section. The Journal of Eukaryotic Microbiology, 47(6), 569–74.
Zingiberaceae	Alpinia purpurata	Phloem		Americas	Alp3	Dollet, M., Sturm, N. R., and Campbell, D. A. (2001). The spliced leader RNA gene array in phloem-restricted plant trypanosomatids (Phytomonas) partitions into two major groupings: epidemiological implications. Parasitology, 122(Pt 3), 289–97.
Palmae	Cocos nucifera	Phloem	Lincus croupius	Americas	Hart4	Dollet, M., Sturm, N. R., and Campbell, D. A. (2001). The spliced leader RNA gene array in phloem-restricted plant trypanosomatids (Phytomonas) partitions into two major groupings: epidemiological implications. Parasitology, 122(Pt 3), 289–97.
Palmae	Cocos nucifera	Phloem	Lincus croupius	Americas	Hart5	Dollet, M., Sturm, N. R., and Campbell, D. A. (2001). The spliced leader RNA gene array in phloem-restricted plant trypanosomatids (Phytomonas) partitions into two major groupings: epidemiological implications. Parasitology, 122(Pt 3), 289–97.
Palmae	Cocos nucifera	Phloem	Lincus sp.	Americas	Hart6	Dollet, M., Sturm, N. R., and Campbell, D. A. (2001). The spliced leader RNA gene array in phloem-restricted plant trypanosomatids (Phytomonas) partitions into two major groupings: epidemiological implications. Parasitology, 122(Pt 3), 289–97.
Palmae	Cocos nucifera	Phloem	Lincus croupius	Americas	Hart9	Dollet, M., Sturm, N. R., and Campbell, D. A. (2001). The spliced leader RNA gene array in phloem-restricted plant trypanosomatids (Phytomonas) partitions into two major groupings: epidemiological implications. Parasitology, 122(Pt 3), 289–97.
Palmae	Cocos nucifera	Phloem	Lincus sp.	Americas	Hart14	Dollet, M., Sturm, N. R., and Campbell, D. A. (2001). The spliced leader RNA gene array in phloem-restricted plant trypanosomatids (Phytomonas) partitions into two major groupings: epidemiological implications. Parasitology, 122(Pt 3), 289–97.
Palmae	Cocos nucifera	Phloem	Lincus croupius	Americas	Hart15	Dollet, M., Sturm, N. R., and Campbell, D. A. (2001). The spliced leader RNA gene array in phloem-restricted plant trypanosomatids (Phytomonas) partitions into two major groupings: epidemiological implications. Parasitology, 122(Pt 3), 289–97.
Palmae	Cocos nucifera	Phloem	Lincus croupius	Americas	Hart16	Dollet, M., Sturm, N. R., and Campbell, D. A. (2001). The spliced leader RNA gene array in phloem-restricted plant trypanosomatids (Phytomonas) partitions into two major groupings: epidemiological implications. Parasitology, 122(Pt 3), 289–97.
Palmae	Cocos nucifera	Phloem	Lincus croupius	Americas	Hart17	Dollet, M., Sturm, N. R., and Campbell, D. A. (2001). The spliced leader RNA gene array in phloem-restricted plant trypanosomatids (Phytomonas) partitions into two major groupings: epidemiological implications. Parasitology, 122(Pt 3), 289–97.
Palmae	Cocos nucifera	Phloem	Lincus croupius	Americas	Hart18	Dollet, M., Sturm, N. R., and Campbell, D. A. (2001). The spliced leader RNA gene array in phloem-restricted plant trypanosomatids (Phytomonas) partitions into two major groupings: epidemiological implications. Parasitology, 122(Pt 3), 289–97.
Palmae	Cocos nucifera	Phloem	Lincus croupius	Americas	Hart19	Dollet, M., Sturm, N. R., and Campbell, D. A. (2001). The spliced leader RNA gene array in phloem-restricted plant trypanosomatids (Phytomonas) partitions into two major groupings: epidemiological implications. Parasitology, 122(Pt 3), 289–97.
Palmae	Cocos nucifera	Phloem	Lincus croupius	Americas	Hart20	Dollet, M., Sturm, N. R., and Campbell, D. A. (2001). The spliced leader RNA gene array in phloem-restricted plant trypanosomatids (Phytomonas) partitions into two major groupings: epidemiological implications. Parasitology, 122(Pt 3), 289–97.
Palmae	Cocos nucifera	Phloem	Lincus croupius	Americas	Hart21	Dollet, M., Sturm, N. R., and Campbell, D. A. (2001). The spliced leader RNA gene array in phloem-restricted plant trypanosomatids (Phytomonas) partitions into two major groupings: epidemiological implications. Parasitology, 122(Pt 3), 289–97.
Palmae	Elaeis guineensis	Phloem	Lincus lethifer	Americas	Mar.2	Dollet, M., Sturm, N. R., and Campbell, D. A. (2001). The spliced leader RNA gene array in phloem-restricted plant trypanosomatids (Phytomonas) partitions into two major groupings: epidemiological implications. Parasitology, 122(Pt 3), 289–97.
Palmae	Elaeis guineensis	Phloem	Lincus tumidifrons	Americas	Mar.4	Dollet, M., Sturm, N. R., and Campbell, D. A. (2001). The spliced leader RNA gene array in phloem-restricted plant trypanosomatids (Phytomonas) partitions into two major groupings: epidemiological implications. Parasitology, 122(Pt 3), 289–97.
Palmae	Elaeis guineensis	Phloem	Lincus sp.	Americas	Mar.5	Dollet, M., Sturm, N. R., and Campbell, D. A. (2001). The spliced leader RNA gene array in phloem-restricted plant trypanosomatids (Phytomonas) partitions into two major groupings: epidemiological implications. Parasitology, 122(Pt 3), 289–97.
Palmae	Elaeis guineensis	Phloem	Lincus tumidifrons	Americas	Mar.6	Dollet, M., Sturm, N. R., and Campbell, D. A. (2001). The spliced leader RNA gene array in phloem-restricted plant trypanosomatids (Phytomonas) partitions into two major groupings: epidemiological implications. Parasitology, 122(Pt 3), 289–97.
Palmae	Elaeis guineensis	Phloem	Lincus sp.	Americas	Mar.8	Dollet, M., Sturm, N. R., and Campbell, D. A. (2001). The spliced leader RNA gene array in phloem-restricted plant trypanosomatids (Phytomonas) partitions into two major groupings: epidemiological implications. Parasitology, 122(Pt 3), 289–97.
Palmae	Elaeis guineensis	Phloem		Americas	Mar.9	Dollet, M., Sturm, N. R., and Campbell, D. A. (2001). The spliced leader RNA gene array in phloem-restricted plant trypanosomatids (Phytomonas) partitions into two major groupings: epidemiological implications. Parasitology, 122(Pt 3), 289–97.
Palmae	Elaeis guineensis	Phloem		Americas	Mar.10	Dollet, M., Sturm, N. R., and Campbell, D. A. (2001). The spliced leader RNA gene array in phloem-restricted plant trypanosomatids (Phytomonas) partitions into two major groupings: epidemiological implications. Parasitology, 122(Pt 3), 289–97.
